# Supplementary material for: ﻿Resurrection of Sorbustapashana (Rosaceae) based on molecular and morphological evidence
Source: PhytoKeys. 2024 Oct 3;247:29–38. doi: 10.3897/phytokeys.247.132538 (PMC11467494; doi:10.3897/phytokeys.247.132538)
Supplement: XML Treatment for Sorbus tapashana [file phytokeys.247.132538-treatment1.xml]

<!DOCTYPE tp:taxon-treatment
  PUBLIC "-//TaxonX//DTD Taxonomic Treatment Publishing DTD v0 20100105//EN" "tax-treatment-NSO.dtd">
<tp:taxon-treatment xmlns:tp="http://www.plazi.org/taxpub"><tp:treatment-meta><kwd-group><label>Taxon classification</label><kwd>
                <named-content content-type="kingdom">Plantae</named-content>
              </kwd><kwd>
                <named-content content-type="order">Rosales</named-content>
              </kwd><kwd>
                <named-content content-type="family">Rosaceae</named-content>
              </kwd></kwd-group><mixed-citation publication-type="journal"><person-group><name><surname>Chen</surname><given-names>Xin</given-names></name><name><surname>Hou</surname><given-names>Wen-Xiang</given-names></name><name><surname>Hu</surname><given-names>Jun-Ling</given-names></name><name><surname>Dong</surname><given-names>Meng-Die</given-names></name><name><surname>Tan</surname><given-names>Bao-Mei</given-names></name></person-group><article-title>﻿Resurrection of <italic><tp:taxon-name><tp:taxon-name-part taxon-name-part-type="genus" reg="Sorbus">Sorbus</tp:taxon-name-part><tp:taxon-name-part taxon-name-part-type="species" reg="tapashana">tapashana</tp:taxon-name-part></tp:taxon-name></italic> (<tp:taxon-name><tp:taxon-name-part taxon-name-part-type="family">Rosaceae</tp:taxon-name-part></tp:taxon-name>) based on molecular and morphological evidence</article-title><source>PhytoKeys</source><day>03</day><month>10</month><year>2024</year><volume>247</volume><fpage>29</fpage><lpage>38</lpage><pub-id pub-id-type="doi">10.3897/phytokeys.247.132538</pub-id></mixed-citation></tp:treatment-meta><tp:nomenclature><label>﻿</label><tp:taxon-name>
              <object-id xmlns:xlink="http://www.w3.org/1999/xlink" content-type="arpha" xlink:type="simple">B9232BAB-B0D6-53C6-B083-98190D4D1C8B</object-id>
              <tp:taxon-name-part taxon-name-part-type="genus" reg="Sorbus">Sorbus</tp:taxon-name-part>
              <tp:taxon-name-part taxon-name-part-type="species" reg="tapashana">tapashana</tp:taxon-name-part>
            </tp:taxon-name><tp:taxon-authority>C.K.Schneid. in Bull. Herb. Boissier, sér. 2, 6: 313 (1906)</tp:taxon-authority><tp:nomenclature-citation-list><tp:nomenclature-citation><tp:taxon-name>
                  <tp:taxon-name-part taxon-name-part-type="genus" reg="Pyrus"/>
                  <tp:taxon-name-part taxon-name-part-type="species" reg="tapashana"/>
                </tp:taxon-name><comment>≡ <tp:taxon-name><tp:taxon-name-part taxon-name-part-type="genus" reg="Pyrus">Pyrus</tp:taxon-name-part><tp:taxon-name-part taxon-name-part-type="species" reg="tapashana">tapashana</tp:taxon-name-part></tp:taxon-name> (C.K.Schneid.) M.F.Fay &amp; Christenh. in Global Fl. 4: 123 (2018). </comment></tp:nomenclature-citation></tp:nomenclature-citation-list></tp:nomenclature><tp:treatment-sec sec-type="material" id="SECID0E25AG"><title>Type.</title><p>China • Shaanxi: the summit of Taibai Shan, 10–20 September 1897, <italic>Giraldi 5126</italic> (lectotype, designated here: A[A00046062 (the upper left part)] image!).</p></tp:treatment-sec><tp:treatment-sec sec-type="notes" id="SECID0ED6AG"><title>Note.</title><p><italic><tp:taxon-name><tp:taxon-name-part taxon-name-part-type="genus" reg="Sorbus">Sorbus</tp:taxon-name-part><tp:taxon-name-part taxon-name-part-type="species" reg="tapashana">tapashana</tp:taxon-name-part></tp:taxon-name></italic> was first described by <xref ref-type="bibr" rid="B24">Schneider (1906)</xref>. It was later transferred to the genus <italic><tp:taxon-name><tp:taxon-name-part taxon-name-part-type="genus" reg="Pyrus">Pyrus</tp:taxon-name-part></tp:taxon-name></italic> L. s.l. along with other species from <italic><tp:taxon-name><tp:taxon-name-part taxon-name-part-type="genus" reg="Sorbus">Sorbus</tp:taxon-name-part></tp:taxon-name></italic> sensu lato by <xref ref-type="bibr" rid="B4">Christenhusz et al. (2018)</xref>. However, <italic><tp:taxon-name><tp:taxon-name-part taxon-name-part-type="genus" reg="Pyrus">Pyrus</tp:taxon-name-part></tp:taxon-name></italic> s.l. has proven to be overly inclusive and polyphyletic (<xref ref-type="bibr" rid="B13">Liu et al. 2019</xref>, <xref ref-type="bibr" rid="B15">2022</xref>; <xref ref-type="bibr" rid="B26">Tang et al. 2022</xref>; <xref ref-type="bibr" rid="B9">Jin et al. 2024</xref>; <xref ref-type="bibr" rid="B27">Wang et al. 2024</xref>).</p><p>When <italic><tp:taxon-name><tp:taxon-name-part taxon-name-part-type="genus" reg="Sorbus">Sorbus</tp:taxon-name-part><tp:taxon-name-part taxon-name-part-type="species" reg="tapashana">tapashana</tp:taxon-name-part></tp:taxon-name></italic> was described, <xref ref-type="bibr" rid="B24">Schneider (1906)</xref> cited three syntypes, <italic>Giraldi 5126</italic>, <italic>5127</italic>, and <italic>1082</italic>, deposited in the Berlin Herbarium (B). However, none of them could be located at B. In the herbarium of the Arnold Arboretum, Harvard University (A), duplicates of these gatherings are present. At A, we found the original materials of these gatherings on Plate no. 2296. The sheet, with barcode A00046062 (image available at: HUH - Databases - Specimen Search (<ext-link xmlns:xlink="http://www.w3.org/1999/xlink" xlink:type="simple" ext-link-type="uri" xlink:href="http://harvard.edu">harvard.edu</ext-link>)), bears a photo of specimen “Giraldi n. 5126” at B, and three fragments belonging to <italic>Giraldi 5126</italic>, <italic>5127</italic> and <italic>1082</italic> respectively (Fig. <xref ref-type="fig" rid="F1">1A</xref>). The photo of <italic>Giraldi 5126</italic> is a fruit specimen, with scale bars and three labels on it. One of the three is the determination label of Schneider, with “<italic><tp:taxon-name><tp:taxon-name-part taxon-name-part-type="genus" reg="Sorbus">Sorbus</tp:taxon-name-part><tp:taxon-name-part taxon-name-part-type="species" reg="tapashana">tapashana</tp:taxon-name-part></tp:taxon-name></italic>, an var. <italic><tp:taxon-name><tp:taxon-name-part taxon-name-part-type="genus" reg="Sorbus">S.</tp:taxon-name-part><tp:taxon-name-part taxon-name-part-type="species" reg="pohuashanensis">pohuashanensis</tp:taxon-name-part></tp:taxon-name></italic>?” on it, the same as those that had been stated in the protologue. <italic>Giraldi 5126</italic> is a good candidate to serve as lectotype because: (1) there is a photo of complete specimen from herbarium B which bears Schneider’s annotation; (2) the fragmentary material of <italic>Giraldi 5126</italic> has a leaflet (clearly showing the white tomentose persistent along the mid-vein abaxially) and two fruits. Therefore, we designate <italic>Giraldi 5126</italic> (the upper left part of A00046062) as the lectotype for the name.</p><p>In the protologue, it is implied that <italic><tp:taxon-name><tp:taxon-name-part taxon-name-part-type="genus" reg="Sorbus">Sorbus</tp:taxon-name-part><tp:taxon-name-part taxon-name-part-type="species" reg="tapashana">tapashana</tp:taxon-name-part></tp:taxon-name></italic> may be a variety of <italic><tp:taxon-name><tp:taxon-name-part taxon-name-part-type="genus" reg="Sorbus">S.</tp:taxon-name-part><tp:taxon-name-part taxon-name-part-type="species" reg="pohuashanensis">pohuashanensis</tp:taxon-name-part></tp:taxon-name></italic> (Hance) Hedl. However, it is distinguished from the latter in having much larger flowers (1.5–2 cm in diameter), deciduous linear-lanceolate stipules (vs. relatively small flowers 5–8 mm in diameter, persistent broadly ovate or semi-orbicular stipules). Furthermore, <italic><tp:taxon-name><tp:taxon-name-part taxon-name-part-type="genus" reg="Sorbus">S.</tp:taxon-name-part><tp:taxon-name-part taxon-name-part-type="species" reg="tapashana">tapashana</tp:taxon-name-part></tp:taxon-name></italic> is resolved in clade II while <italic><tp:taxon-name><tp:taxon-name-part taxon-name-part-type="genus" reg="Sorbus">S.</tp:taxon-name-part><tp:taxon-name-part taxon-name-part-type="species" reg="pohuashanensis">pohuashanensis</tp:taxon-name-part></tp:taxon-name></italic> in subclade I. Therefore, <italic><tp:taxon-name><tp:taxon-name-part taxon-name-part-type="genus" reg="Sorbus">S.</tp:taxon-name-part><tp:taxon-name-part taxon-name-part-type="species" reg="tapashana">tapashana</tp:taxon-name-part></tp:taxon-name></italic> and <italic><tp:taxon-name><tp:taxon-name-part taxon-name-part-type="genus" reg="Sorbus">S.</tp:taxon-name-part><tp:taxon-name-part taxon-name-part-type="species" reg="pohuashanensis">pohuashanensis</tp:taxon-name-part></tp:taxon-name></italic> are separate species.</p></tp:treatment-sec><tp:treatment-sec><!--Section generated to contain objects referenced in tp:taxon-treatment.--><fig id="F1" position="float" orientation="portrait"><object-id xmlns:xlink="http://www.w3.org/1999/xlink" content-type="doi" xlink:type="simple">10.3897/phytokeys.247.132538.figure1</object-id><object-id xmlns:xlink="http://www.w3.org/1999/xlink" content-type="arpha" xlink:type="simple">934CD398-90DE-5458-9515-64E78C84DBE6</object-id><label>Figure 1.</label><caption><p>Phylogenetic tree of <italic><tp:taxon-name><tp:taxon-name-part taxon-name-part-type="genus" reg="Sorbus">Sorbus</tp:taxon-name-part></tp:taxon-name></italic> s.s. resulting from the maximum likelihood analysis and Bayesian inference of the plastome data set. Numbers below the branches indicate bootstrap values (≥70%) of the <abbrev xmlns:xlink="http://www.w3.org/1999/xlink" xlink:title="maximum likelihood" id="ABBRID0ETFAG" xlink:type="simple">ML</abbrev> analyses and the posterior probability (≥0.95) of Bayesian analyses.</p></caption><graphic xmlns:xlink="http://www.w3.org/1999/xlink" xlink:href="phytokeys-247-029_article-132538__-g001.jpg" position="float" orientation="portrait" xlink:type="simple" id="oo_1147353.jpg"><uri content-type="original_file" xlink:type="simple">https://binary.pensoft.net/fig/1147353</uri></graphic></fig></tp:treatment-sec><ref-list><ref id="B24"><mixed-citation xmlns:xlink="http://www.w3.org/1999/xlink" xlink:type="simple"><person-group><name name-style="western"><surname>Schneider</surname><given-names>CK</given-names></name></person-group> (<year>1906</year>) <tp:taxon-name><tp:taxon-name-part taxon-name-part-type="family">Pomaceae</tp:taxon-name-part></tp:taxon-name> sinico-japonicae novae et adnotiones generales de Pomaceis. Bulletin de l’Herbier Boissier sér 2, 6(4): 311–319. [<ext-link xlink:href="http://www.biodiversitylibrary.org/bibliography/49730" ext-link-type="uri" xlink:type="simple">http://www.biodiversitylibrary.org/bibliography/49730</ext-link>]</mixed-citation></ref><ref id="B4"><mixed-citation xmlns:xlink="http://www.w3.org/1999/xlink" xlink:type="simple"><person-group><name name-style="western"><surname>Christenhusz</surname><given-names>MJM</given-names></name><name name-style="western"><surname>Fay</surname><given-names>MF</given-names></name><name name-style="western"><surname>Byng</surname><given-names>JW [Eds]</given-names></name></person-group> (<year>2018</year>) The global flora. A practical flora to vascular plant species of the world. – Special Edition, GLOVAP Nomenclature Part 1, Vol. 4: 1–155. Plant Gateway Ltd., Bradford.</mixed-citation></ref><ref id="B13"><mixed-citation xmlns:xlink="http://www.w3.org/1999/xlink" xlink:type="simple"><person-group><name name-style="western"><surname>Liu</surname><given-names>BB</given-names></name><name name-style="western"><surname>Hong</surname><given-names>DY</given-names></name><name name-style="western"><surname>Zhou</surname><given-names>SL</given-names></name><name name-style="western"><surname>Xu</surname><given-names>C</given-names></name><name name-style="western"><surname>Dong</surname><given-names>WP</given-names></name><name name-style="western"><surname>Johnson</surname><given-names>G</given-names></name><name name-style="western"><surname>Wen</surname><given-names>J</given-names></name></person-group> (<year>2019</year>) <article-title>Phylogenomic analyses of the <italic><tp:taxon-name><tp:taxon-name-part taxon-name-part-type="genus">Photinia</tp:taxon-name-part></tp:taxon-name></italic> complex support the recognition of a new genus <italic><tp:taxon-name><tp:taxon-name-part taxon-name-part-type="genus">Phippsiomeles</tp:taxon-name-part></tp:taxon-name></italic> and the resurrection of a redefined <italic><tp:taxon-name><tp:taxon-name-part taxon-name-part-type="genus">Stranvaesia</tp:taxon-name-part></tp:taxon-name></italic> in Maleae (<tp:taxon-name><tp:taxon-name-part taxon-name-part-type="family">Rosaceae</tp:taxon-name-part></tp:taxon-name>).</article-title><source>Journal of Systematics and Evolution</source><volume>57</volume>: <fpage>678</fpage>–<lpage>694</lpage>. <ext-link xlink:href="10.1111/jse.12542" ext-link-type="doi" xlink:type="simple">https://doi.org/10.1111/jse.12542</ext-link></mixed-citation></ref><ref id="B15"><mixed-citation xmlns:xlink="http://www.w3.org/1999/xlink" xlink:type="simple"><person-group><name name-style="western"><surname>Liu</surname><given-names>BB</given-names></name><name name-style="western"><surname>Ren</surname><given-names>C</given-names></name><name name-style="western"><surname>Kwak</surname><given-names>M</given-names></name><name name-style="western"><surname>Hodel</surname><given-names>RGJ</given-names></name><name name-style="western"><surname>Xu</surname><given-names>C</given-names></name><name name-style="western"><surname>He</surname><given-names>J</given-names></name><name name-style="western"><surname>Zhou</surname><given-names>WB</given-names></name><name name-style="western"><surname>Huang</surname><given-names>CH</given-names></name><name name-style="western"><surname>Ma</surname><given-names>H</given-names></name><name name-style="western"><surname>Qian</surname><given-names>GZ</given-names></name><name name-style="western"><surname>Hong</surname><given-names>DY</given-names></name><name name-style="western"><surname>Wen</surname><given-names>J</given-names></name></person-group> (<year>2022</year>) <article-title>Phylogenomic conflict analyses in the apple genus <italic><tp:taxon-name><tp:taxon-name-part taxon-name-part-type="genus">Malus</tp:taxon-name-part></tp:taxon-name></italic> s.l. reveal widespread hybridization and allopolyploidy driving diversification, with insights into the complex biogeographic history in the Northern Hemisphere.</article-title><source>Journal of Integrative Plant Biology</source><volume>64</volume>: <fpage>1020</fpage>–<lpage>1043</lpage>. <ext-link xlink:href="10.1111/jipb.13246" ext-link-type="doi" xlink:type="simple">https://doi.org/10.1111/jipb.13246</ext-link></mixed-citation></ref><ref id="B26"><mixed-citation xmlns:xlink="http://www.w3.org/1999/xlink" xlink:type="simple"><person-group><name name-style="western"><surname>Tang</surname><given-names>CQ</given-names></name><name name-style="western"><surname>Chen</surname><given-names>X</given-names></name><name name-style="western"><surname>Deng</surname><given-names>YF</given-names></name><name name-style="western"><surname>Geng</surname><given-names>LY</given-names></name><name name-style="western"><surname>Ma</surname><given-names>JH</given-names></name><name name-style="western"><surname>Wei</surname><given-names>XY</given-names></name></person-group> (<year>2022</year>) Complete chloroplast genomes of <italic><tp:taxon-name><tp:taxon-name-part taxon-name-part-type="genus">Sorbus</tp:taxon-name-part></tp:taxon-name></italic> sensu stricto (<tp:taxon-name><tp:taxon-name-part taxon-name-part-type="family">Rosaceae</tp:taxon-name-part></tp:taxon-name>): comparative analyses and phylogenetic relationships. BMC Plant Biology 22: 495. <ext-link xlink:href="10.1186/s12870-022-03858-5" ext-link-type="doi" xlink:type="simple">https://doi.org/10.1186/s12870-022-03858-5</ext-link></mixed-citation></ref><ref id="B9"><mixed-citation xmlns:xlink="http://www.w3.org/1999/xlink" xlink:type="simple"><person-group><name name-style="western"><surname>Jin</surname><given-names>ZT</given-names></name><name name-style="western"><surname>Ma</surname><given-names>DK</given-names></name><name name-style="western"><surname>Liu</surname><given-names>GN</given-names></name><name name-style="western"><surname>Hodel</surname><given-names>RGJ</given-names></name><name name-style="western"><surname>Jiang</surname><given-names>Y</given-names></name><name name-style="western"><surname>Ge</surname><given-names>BJ</given-names></name><name name-style="western"><surname>Liao</surname><given-names>S</given-names></name><name name-style="western"><surname>Duan</surname><given-names>L</given-names></name><name name-style="western"><surname>Ren</surname><given-names>C</given-names></name><name name-style="western"><surname>Xu</surname><given-names>C</given-names></name><name name-style="western"><surname>Wu</surname><given-names>J</given-names></name><name name-style="western"><surname>Liu</surname><given-names>BB</given-names></name></person-group> (<year>2024</year>) <article-title>Advancing <italic><tp:taxon-name><tp:taxon-name-part taxon-name-part-type="genus">Pyrus</tp:taxon-name-part></tp:taxon-name></italic> phylogeny: Deep genome skimming-based inference coupled with paralogy analysis yields a robust phylogenetic backbone and an updated infrageneric classification of the pear genus (Maleae, <tp:taxon-name><tp:taxon-name-part taxon-name-part-type="family">Rosaceae</tp:taxon-name-part></tp:taxon-name>).</article-title><source>Taxon</source><volume>73</volume>: <fpage>784</fpage>–<lpage>799</lpage>. <ext-link xlink:href="10.1002/tax.13163" ext-link-type="doi" xlink:type="simple">https://doi.org/10.1002/tax.13163</ext-link></mixed-citation></ref><ref id="B27"><mixed-citation xmlns:xlink="http://www.w3.org/1999/xlink" xlink:type="simple"><person-group><name name-style="western"><surname>Wang</surname><given-names>H</given-names></name><name name-style="western"><surname>Li</surname><given-names>XY</given-names></name><name name-style="western"><surname>Jiang</surname><given-names>Y</given-names></name><name name-style="western"><surname>Jin</surname><given-names>ZT</given-names></name><name name-style="western"><surname>Ma</surname><given-names>DK</given-names></name><name name-style="western"><surname>Liu</surname><given-names>B</given-names></name><name name-style="western"><surname>Xu</surname><given-names>C</given-names></name><name name-style="western"><surname>Ge</surname><given-names>BJ</given-names></name><name name-style="western"><surname>Wang</surname><given-names>T</given-names></name><name name-style="western"><surname>Fan</surname><given-names>Q</given-names></name><name name-style="western"><surname>Jin</surname><given-names>SH</given-names></name><name name-style="western"><surname>Liu</surname><given-names>GN</given-names></name><name name-style="western"><surname>Liu</surname><given-names>BB</given-names></name></person-group> (<year>2024</year>) <article-title>Refining the phylogeny and taxonomy of the apple tribe Maleae (<tp:taxon-name><tp:taxon-name-part taxon-name-part-type="family">Rosaceae</tp:taxon-name-part></tp:taxon-name>): insights from phylogenomic analyses of 563 plastomes and a taxonomic synopsis of <italic><tp:taxon-name><tp:taxon-name-part taxon-name-part-type="genus">Photinia</tp:taxon-name-part></tp:taxon-name></italic> and its allies in the Old World.</article-title><source>PhytoKeys</source><volume>242</volume>: <fpage>161</fpage>–<lpage>227</lpage>. <ext-link xlink:href="10.3897/phytokeys.242.117481" ext-link-type="doi" xlink:type="simple">https://doi.org/10.3897/phytokeys.242.117481</ext-link></mixed-citation></ref></ref-list></tp:taxon-treatment>
